# Supplementary material for: Balancing Functional Tradeoffs between Protein Stability and ACE2 Binding in the SARS-CoV-2 Omicron BA.2, BA.2.75 and XBB Lineages: Dynamics-Based Network Models Reveal Epistatic Effects Modulating Compensatory Dynamic and Energetic Changes
Source: Viruses. 2023 May 10;15(5):1143. doi: 10.3390/v15051143 (PMC10221141; doi:10.3390/v15051143)
Supplement: Supplementary file 1 [file viruses-15-01143-s001.zip]

Archive with 1 entries (1 files):
- viruses-2327705-supplementary.pdf
